# Supplementary material for: Nuclear N-WASP Induces Actin Polymerization in the Nucleus with Cortactin as an Essential Factor
Source: Cells. 2025 Jan 6;14(1):59. doi: 10.3390/cells14010059 (PMC11720165; doi:10.3390/cells14010059)
Supplement: Supplementary file 1 [file cells-14-00059-s001.zip]

Archive with 43 entries (35 files):
- Supplementary Material Xin/
- Supplementary Material Xin/ Suppl Materials Cells.pdf
- Supplementary Material Xin/.DS_Store
- Supplementary Material Xin/Supplementary Movies/
- Supplementary Material Xin/Supplementary Movies/.DS_Store
- Supplementary Material Xin/Supplementary Movies/Fig. 2A Z-stack movie/
- Supplementary Material Xin/Supplementary Movies/Fig. 2A Z-stack movie/Fig. 2A Empty.avi
- Supplementary Material Xin/Supplementary Movies/Fig. 2A Z-stack movie/Fig. 2A L229P.avi
- Supplementary Material Xin/Supplementary Movies/Fig. 2A Z-stack movie/Fig. 2A R128.avi
- Supplementary Material Xin/Supplementary Movies/Fig. 2A Z-stack movie/Fig. 2A UTF.avi
- Supplementary Material Xin/Supplementary Movies/Fig. 2A Z-stack movie/Fig. 2A V418fs.avi
- Supplementary Material Xin/Supplementary Movies/Fig. 2A Z-stack movie/Fig. 2A WT.avi
- Supplementary Material Xin/Supplementary Movies/Fig. 2A Z-stack movie/Fig. 2A Y253D.avi
- Supplementary Material Xin/Supplementary Movies/Fig. 2A Z-stack movie/Fig. 2A Y253F.avi
- Supplementary Material Xin/Supplementary Movies/Fig. 4A DMSO and CK666 Z-stack movie/
- Supplementary Material Xin/Supplementary Movies/Fig. 4A DMSO and CK666 Z-stack movie/Fig. 4A CK666-Empty.avi
- Supplementary Material Xin/Supplementary Movies/Fig. 4A DMSO and CK666 Z-stack movie/Fig. 4A CK666-L229P.avi
- Supplementary Material Xin/Supplementary Movies/Fig. 4A DMSO and CK666 Z-stack movie/Fig. 4A CK666-R128.avi
- Supplementary Material Xin/Supplementary Movies/Fig. 4A DMSO and CK666 Z-stack movie/Fig. 4A DMSO-L229P.avi
- Supplementary Material Xin/Supplementary Movies/Fig. 8C Z-stack movie/
- Supplementary Material Xin/Supplementary Movies/Fig. 8C Z-stack movie/Fig. 8C Empty.avi
- Supplementary Material Xin/Supplementary Movies/Fig. 8C Z-stack movie/Fig. 8C L229P.avi
- Supplementary Material Xin/Supplementary Movies/Fig. 8C Z-stack movie/Fig. 8C R128.avi
- Supplementary Material Xin/Supplementary Movies/Fig. 8C Z-stack movie/Fig. 8C UTF.avi
- Supplementary Material Xin/Supplementary Movies/Fig. 8C Z-stack movie/Fig. 8C V418fs.avi
- Supplementary Material Xin/Supplementary Movies/Fig. 8C Z-stack movie/Fig. 8C WT.avi
- Supplementary Material Xin/Supplementary Movies/Fig. 8C Z-stack movie/Fig. 8C Y253D.avi
- Supplementary Material Xin/Supplementary Movies/Fig. 8C Z-stack movie/Fig. 8C Y253F.avi
- Supplementary Material Xin/Supplementary Movies/Fig. 9C Z-stack movie/
- Supplementary Material Xin/Supplementary Movies/Fig. 9C Z-stack movie/Fig. 9C Empty.avi
- Supplementary Material Xin/Supplementary Movies/Fig. 9C Z-stack movie/Fig. 9C L229P.avi
- Supplementary Material Xin/Supplementary Movies/Fig. 9C Z-stack movie/Fig. 9C R128.avi
- Supplementary Material Xin/Supplementary Movies/Fig. 9C Z-stack movie/Fig. 9C UNTF.avi
- Supplementary Material Xin/Supplementary Movies/Fig. 9C Z-stack movie/Fig. 9C V418fs.avi
- Supplementary Material Xin/Supplementary Movies/Fig. 9C Z-stack movie/Fig. 9C WT.avi
- Supplementary Material Xin/Supplementary Movies/Fig. 9C Z-stack movie/Fig. 9C Y253D.avi
- Supplementary Material Xin/Supplementary Movies/Fig. 9C Z-stack movie/Fig. 9C Y253F.avi
- Supplementary Material Xin/Supplementary Movies/Fig. S1D/
- Supplementary Material Xin/Supplementary Movies/Fig. S1D/Fig. S1D.avi
- Supplementary Material Xin/Supplementary Movies/Figure S6 Z-stack movie/
- Supplementary Material Xin/Supplementary Movies/Figure S6 Z-stack movie/.DS_Store
- Supplementary Material Xin/Supplementary Movies/Figure S6 Z-stack movie/1 HA and RNA polyII.avi
- Supplementary Material Xin/Supplementary Movies/Figure S6 Z-stack movie/2 HA and RNA polyII.avi
